# Supplementary material for: Sleep onset is a creative sweet spot
Source: Sci Adv. 2021 Dec 8;7(50):eabj5866. doi: 10.1126/sciadv.abj5866 (PMC8654287; doi:10.1126/sciadv.abj5866)
Supplement: Supplementary file 2 — Movie S1 [file sciadv.abj5866_movie_s1.zip]

Archive with 1 entries (1 files):
- sciadv.abj5866_movie_s1.mov
